# Supplementary material for: Raccoon rabies control and elimination in the northeastern USA and southern Québec, Canada
Source: Epidemiol Infect. 2023 Mar 22;151:e62. doi: 10.1017/S095026882300047X (PMC10126900; doi:10.1017/S095026882300047X)
Supplement: Supplementary file 1 [file hygsup.zip]

Archive with 2 entries (2 files):
- S095026882300047Xsup001.pdf
- S095026882300047Xsup002.pdf
